# Supplementary material for: Quality Evaluation of Taxilli Herba from Different Hosts Based on Simultaneous Determination of Multiple Bioactive Constituents Combined with Multivariate Statistical Analysis
Source: Molecules. 2021 Dec 10;26(24):7490. doi: 10.3390/molecules26247490 (PMC8703938; doi:10.3390/molecules26247490)
Supplement: Supplementary file 1 [file molecules-26-07490-s001.zip]

Archive with 1 entries (1 files):
- molecules-1476892-supplementary.pdf
